# Supplementary material for: Betanin from Beta vulgaris Attenuates Complete Freund’s Adjuvant-Induced Inflammatory Pain: Integrated Preclinical and In Silico Insights
Source: Biomedicines. 2026 May 27;14(6):1202. doi: 10.3390/biomedicines14061202 (PMC13296267; doi:10.3390/biomedicines14061202)
Supplement: Supplementary file 1 [file biomedicines-14-01202-s001.zip]

Archive with 1 entries (1 files):
- biomedicines-4296449-supplementary.pdf
